# Supplementary material for: Oral Complications Associated with the Piercing of Oral and Perioral Tissues and the Corresponding Degree of Awareness among Public and Professionals: A Systematic Review
Source: Diagnostics (Basel). 2023 Nov 2;13(21):3371. doi: 10.3390/diagnostics13213371 (PMC10647284; doi:10.3390/diagnostics13213371)
Supplement: Supplementary file 1 [file diagnostics-13-03371-s001.zip]

Archive with 1 entries (1 files):
- diagnostics-2688955-supplementary.pdf
